# Supplementary material for: Density-dependent changes in the distribution of Southern Right Whales (Eubalaena australis) in the breeding ground Peninsula Valdés
Source: PeerJ. 2018 Dec 6;6:e5957. doi: 10.7717/peerj.5957 (PMC6286797; doi:10.7717/peerj.5957)
Supplement: Supplemental Information 2 — txt file separated by Tabulation. [file peerj-06-5957-s002.txt]

segment	Density period 1			Density period 2			Density period 3			Density period 4
	Mother-calf pairs	Other groups	All groups	Mother-calf pairs	Other groups	All groups	Mother-calf pairs	Other groups	All groups	Mother-calf pairs	Other groups	All groups
1	0,03333333	0,03333333	0,06666667	0,01481481	0,09629630	0,11111111	0,03137255	0,07058824	0,10196078	0,01777778	0,11555556	0,13333333
2	0,03333333	0,10000000	0,13333333	0,01481481	0,06666667	0,08148148	0,04705882	0,03921569	0,08627451	0,04444444	0,06222222	0,10666667
3	0,06666667	0,08333333	0,15000000	0,07407407	0,12592593	0,20000000	0,01568627	0,04705882	0,06274510	0,01777778	0,12444444	0,14222222
4	0,03333333	0,11666667	0,15000000	0,00000000	0,05185185	0,05185185	0,01568627	0,04705882	0,06274510	0,05333333	0,14222222	0,19555556
5	0,03333333	0,08333333	0,11666667	0,01481481	0,08888889	0,10370370	0,00000000	0,05490196	0,05490196	0,03555556	0,10666667	0,14222222
6	0,00000000	0,03333333	0,03333333	0,00000000	0,14814815	0,14814815	0,01568627	0,07843137	0,09411765	0,03555556	0,11555556	0,15111111
7	0,03333333	0,03333333	0,06666667	0,00000000	0,08148148	0,08148148	0,01568627	0,01568627	0,03137255	0,03555556	0,05333333	0,08888889
8	0,03333333	0,05000000	0,08333333	0,01481481	0,06666667	0,08148148	0,03137255	0,06274510	0,09411765	0,03555556	0,00000000	0,03555556
9	0,00000000	0,03333333	0,03333333	0,02962963	0,05185185	0,08148148	0,01568627	0,06274510	0,07843137	0,00000000	0,00888889	0,00888889
10	0,00000000	0,05000000	0,05000000	0,01481481	0,02962963	0,04444444	0,01568627	0,04705882	0,06274510	0,03555556	0,04444444	0,08000000
11	0,06666667	0,08333333	0,15000000	0,00000000	0,07407407	0,07407407	0,06274510	0,03921569	0,10196078	0,03555556	0,02666667	0,06222222
12	0,03333333	0,13333333	0,16666667	0,04444444	0,29629630	0,34074074	0,04705882	0,22745098	0,27450980	0,08888889	0,12444444	0,21333333
13	0,03333333	0,15000000	0,18333333	0,07407407	0,56296296	0,63703704	0,14117647	0,36862745	0,50980392	0,01777778	0,03555556	0,05333333
14	0,00000000	0,03333333	0,03333333	0,02962963	0,09629630	0,12592593	0,03137255	0,05490196	0,08627451	0,00000000	0,10666667	0,10666667
15	0,00000000	0,00000000	0,00000000	0,00000000	0,03703704	0,03703704	0,00000000	0,03921569	0,03921569	0,00000000	0,00000000	0,00000000
16	0,00000000	0,01666667	0,01666667	0,00000000	0,04444444	0,04444444	0,00000000	0,00000000	0,00000000	0,00000000	0,00000000	0,00000000
17	0,00000000	0,00000000	0,00000000	0,00000000	0,02962963	0,02962963	0,03137255	0,00784314	0,03921569	0,01777778	0,01777778	0,03555556
18	0,00000000	0,00000000	0,00000000	0,00000000	0,08888889	0,08888889	0,01568627	0,00784314	0,02352941	0,01777778	0,06222222	0,08000000
19	0,00000000	0,01666667	0,01666667	0,01481481	0,08148148	0,09629630	0,01568627	0,06274510	0,07843137	0,03555556	0,05333333	0,08888889
20	0,00000000	0,05000000	0,05000000	0,02962963	0,14074074	0,17037037	0,01568627	0,03137255	0,04705882	0,01777778	0,05333333	0,07111111
21	0,03333333	0,01666667	0,05000000	0,01481481	0,03703704	0,05185185	0,01568627	0,03137255	0,04705882	0,00000000	0,10666667	0,10666667
22	0,00000000	0,00000000	0,00000000	0,00000000	0,09629630	0,09629630	0,01568627	0,06274510	0,07843137	0,00000000	0,04444444	0,04444444
23	0,03333333	0,08333333	0,11666667	0,01481481	0,03703704	0,05185185	0,04705882	0,07058824	0,11764706	0,01777778	0,03555556	0,05333333
24	0,03333333	0,16666667	0,20000000	0,04444444	0,14074074	0,18518519	0,04705882	0,08627451	0,13333333	0,07111111	0,28444444	0,35555556
25	0,13333333	0,13333333	0,26666667	0,14814815	0,32592593	0,47407407	0,28235294	0,22745098	0,49411765	0,13333333	0,38222222	0,51555556
26	0,16666667	0,58333333	0,75000000	0,08888889	0,51851852	0,60740741	0,17254902	0,61960784	0,79215686	0,17777778	0,38222222	0,56000000
27	0,41666667	0,51666667	0,93333333	0,10370370	0,46666667	0,57037037	0,37647059	0,35294118	0,72941176	0,23111111	0,33777778	0,56888889
28	0,83333333	0,61666667	1,45000000	0,47407407	0,67407407	1,14814815	0,69019608	0,64313725	1,33333333	1,15555556	0,59555556	1,75111111
29	1,46666667	1,68333333	3,15000000	0,93333333	1,01481481	1,94814815	1,06666667	0,86274510	1,90588235	1,93777778	0,91555556	2,85333333
30	0,93333333	0,60000000	1,53333333	0,66666667	0,55555556	1,22222222	0,95686275	0,79215686	1,74901961	1,42222222	0,55111111	1,97333333
31	0,66666667	0,68333333	1,35000000	0,85925926	0,74814815	1,60740741	0,83137255	0,71372549	1,54509804	1,74222222	0,50666667	2,24888889
32	0,43333333	0,71666667	1,15000000	0,51851852	0,66666667	1,18518519	0,70588235	0,58823529	1,29411765	0,85333333	0,27555556	1,12888889
33	0,43333333	0,36666667	0,80000000	0,72592593	0,64444444	1,37037037	0,48627451	0,40784314	0,89411765	0,71111111	0,32000000	1,03111111
34	0,23333333	0,40000000	0,63333333	0,57777778	0,47407407	1,05185185	0,39215686	0,38431373	0,77647059	0,67555556	0,47111111	1,14666667
35	0,20000000	0,28333333	0,48333333	0,78518519	0,54814815	1,33333333	0,38431373	0,43921569	0,82352941	1,06666667	0,46222222	1,52888889
36	0,30000000	0,38333333	0,68333333	0,85925926	0,30370370	1,16296296	0,80000000	0,61176471	1,41176471	1,15555556	0,42666667	1,58222222
37	0,53333333	0,43333333	0,96666667	1,21481481	0,43703704	1,65185185	0,81568627	0,47058824	1,28627451	0,60444444	0,39111111	0,99555556
38	0,40000000	0,20000000	0,60000000	1,15555556	0,60740741	1,76296296	0,66666667	0,32941176	0,99607843	0,48000000	0,32000000	0,80000000
39	0,33333333	0,18333333	0,51666667	1,00740741	0,47407407	1,48148148	0,70588235	0,37647059	1,08235294	0,46222222	0,54222222	0,99555556
40	0,50000000	0,40000000	0,90000000	1,02222222	0,66666667	1,68888889	0,69019608	0,51764706	1,20784314	0,72000000	0,38222222	1,10222222
41	0,30000000	0,13333333	0,43333333	1,06666667	0,39259259	1,45925926	0,86274510	0,65882353	1,52156863	0,97777778	0,43555556	1,41333333
42	0,06666667	0,15000000	0,21666667	0,53333333	0,57777778	1,11111111	0,58039216	0,43921569	1,01960784	1,27111111	0,19555556	1,45777778
43	0,13333333	0,28333333	0,41666667	0,45925926	0,37037037	0,82962963	0,62745098	0,36078431	0,98823529	0,49777778	0,24000000	0,73777778
44	0,16666667	0,21666667	0,38333333	0,38518519	0,42222222	0,80740741	0,57254902	0,48627451	1,05882353	0,55111111	0,07111111	0,62222222
45	0,23333333	0,18333333	0,41666667	0,77037037	0,23703704	1,00740741	0,32941176	0,23529412	0,56470588	0,60444444	0,31111111	0,91555556
46	0,20000000	0,10000000	0,30000000	0,44444444	0,36296296	0,80740741	0,34509804	0,21176471	0,55686275	0,39111111	0,19555556	0,58666667
47	0,13333333	0,03333333	0,16666667	0,01481481	0,21481481	0,22962963	0,28235294	0,26666667	0,54901961	0,14222222	0,16888889	0,31111111
48	0,13333333	0,08333333	0,21666667	0,05925926	0,45185185	0,51111111	0,14117647	0,18823529	0,32941176	0,21333333	0,29333333	0,50666667
49	0,16666667	0,50000000	0,66666667	0,10370370	0,43703704	0,54074074	0,37647059	0,33725490	0,71372549	0,12444444	0,13333333	0,25777778
50	0,03333333	0,10000000	0,13333333	0,14814815	0,13333333	0,28148148	0,06274510	0,11764706	0,18039216	0,05333333	0,05333333	0,10666667
51	0,00000000	0,08333333	0,08333333	0,04444444	0,12592593	0,17037037	0,17254902	0,12549020	0,29803922	0,00000000	0,02666667	0,02666667
52	0,00000000	0,00000000	0,00000000	0,01481481	0,08888889	0,10370370	0,06274510	0,02352941	0,08627451	0,00000000	0,02666667	0,02666667
53	0,16666667	0,01666667	0,18333333	0,02962963	0,06666667	0,09629630	0,04705882	0,05490196	0,10196078	0,00000000	0,00888889	0,00888889
54	0,03333333	0,01666667	0,05000000	0,02962963	0,05185185	0,08148148	0,03137255	0,03137255	0,06274510	0,03555556	0,07111111	0,10666667
55	0,03333333	0,00000000	0,03333333	0,02962963	0,07407407	0,10370370	0,01568627	0,02352941	0,03921569	0,03555556	0,01777778	0,05333333
56	0,00000000	0,05000000	0,05000000	0,02962963	0,05185185	0,08148148	0,01568627	0,07843137	0,09411765	0,00000000	0,05333333	0,05333333
57	0,00000000	0,00000000	0,00000000	0,00000000	0,02962963	0,02962963	0,01568627	0,01568627	0,03137255	0,01777778	0,04444444	0,06222222
58	0,03333333	0,01666667	0,05000000	0,01481481	0,05925926	0,07407407	0,06274510	0,01568627	0,07843137	0,03555556	0,14222222	0,17777778
59	0,06666667	0,01666667	0,08333333	0,01481481	0,02222222	0,03703704	0,00000000	0,04705882	0,04705882	0,01777778	0,08000000	0,09777778
60	0,00000000	0,06666667	0,06666667	0,00000000	0,02962963	0,02962963	0,01568627	0,02352941	0,03921569	0,00000000	0,00888889	0,00888889
61	0,00000000	0,00000000	0,00000000	0,01481481	0,03703704	0,05185185	0,06274510	0,00784314	0,07058824	0,00000000	0,03555556	0,03555556
62	0,00000000	0,01666667	0,01666667	0,00000000	0,00740741	0,00740741	0,03137255	0,00784314	0,03921569	0,00000000	0,03555556	0,03555556
63	0,00000000	0,00000000	0,00000000	0,00000000	0,02222222	0,02222222	0,03137255	0,04705882	0,07843137	0,00000000	0,04444444	0,04444444
64	0,00000000	0,00000000	0,00000000	0,02962963	0,01481481	0,04444444	0,00000000	0,00784314	0,00784314	0,00000000	0,01777778	0,01777778
65	0,03333333	0,01666667	0,05000000	0,00000000	0,01481481	0,01481481	0,00000000	0,05490196	0,03921569	0,00000000	0,02666667	0,02666667
66	0,00000000	0,05000000	0,05000000	0,00000000	0,02222222	0,02222222	0,03137255	0,05490196	0,08627451	0,01777778	0,03555556	0,05333333
67	0,00000000	0,00000000	0,00000000	0,00000000	0,00740741	0,00740741	0,01568627	0,05490196	0,07058824	0,00000000	0,00000000	0,00000000
68	0,03333333	0,01666667	0,05000000	0,02962963	0,04444444	0,07407407	0,03137255	0,05490196	0,08627451	0,03555556	0,00888889	0,04444444
69	0,00000000	0,03333333	0,03333333	0,02962963	0,03703704	0,06666667	0,01568627	0,00000000	0,01568627	0,00000000	0,01777778	0,01777778
70	0,00000000	0,01666667	0,01666667	0,00000000	0,04444444	0,04444444	0,01568627	0,02352941	0,03921569	0,00000000	0,08000000	0,08000000
71	0,06666667	0,01666667	0,08333333	0,00000000	0,08148148	0,08148148	0,04705882	0,09411765	0,14117647	0,00000000	0,00000000	0,00000000
72	0,00000000	0,03333333	0,03333333	0,01481481	0,03703704	0,05185185	0,03137255	0,13333333	0,16470588	0,01777778	0,03555556	0,05333333
73	0,00000000	0,00000000	0,00000000	0,02962963	0,02222222	0,05185185	0,03137255	0,09411765	0,12549020	0,01777778	0,12444444	0,14222222
74	0,00000000	0,03333333	0,03333333	0,00000000	0,08148148	0,08148148	0,01568627	0,03137255	0,04705882	0,01777778	0,08888889	0,10666667
75	0,00000000	0,00000000	0,00000000	0,00000000	0,07407407	0,07407407	0,00000000	0,00784314	0,00784314	0,01777778	0,09777778	0,11555556
76	0,00000000	0,00000000	0,00000000	0,00000000	0,02222222	0,02222222	0,01568627	0,00000000	0,01568627	0,00000000	0,02666667	0,02666667
77	0,00000000	0,00000000	0,00000000	0,00000000	0,02962963	0,02962963	0,06274510	0,06274510	0,12549020	0,01777778	0,02666667	0,04444444
78	0,00000000	0,05000000	0,05000000	0,01481481	0,05925926	0,07407407	0,04705882	0,04705882	0,09411765	0,01777778	0,00000000	0,01777778
79	0,00000000	0,01666667	0,01666667	0,00000000	0,00740741	0,00740741	0,00000000	0,00000000	0,00000000	0,01777778	0,01777778	0,03555556
80	0,00000000	0,00000000	0,00000000	0,01481481	0,00740741	0,02222222	0,00000000	0,00784314	0,00784314	0,01777778	0,02666667	0,04444444
81	0,00000000	0,00000000	0,00000000	0,02962963	0,02222222	0,05185185	0,04705882	0,02352941	0,07058824	0,01777778	0,00888889	0,02666667
82	0,00000000	0,00000000	0,00000000	0,01481481	0,11111111	0,12592593	0,01568627	0,00784314	0,02352941	0,00000000	0,01777778	0,01777778
83	0,00000000	0,05000000	0,05000000	0,00000000	0,02222222	0,02222222	0,00000000	0,05490196	0,05490196	0,01777778	0,00888889	0,02666667
84	0,00000000	0,00000000	0,00000000	0,02962963	0,03703704	0,06666667	0,01568627	0,03921569	0,05490196	0,00000000	0,01777778	0,01777778
85	0,03333333	0,03333333	0,06666667	0,01481481	0,03703704	0,05185185	0,06274510	0,10196078	0,16470588	0,01777778	0,01777778	0,03555556
86	0,00000000	0,01666667	0,01666667	0,00000000	0,06666667	0,06666667	0,00000000	0,00784314	0,00784314	0,00000000	0,00888889	0,00888889
87	0,10000000	0,03333333	0,13333333	0,05925926	0,07407407	0,13333333	0,12549020	0,05490196	0,18039216	0,05333333	0,02666667	0,08000000
88	0,00000000	0,01666667	0,01666667	0,00000000	0,02222222	0,02222222	0,03137255	0,01568627	0,04705882	0,03555556	0,02666667	0,06222222
89	0,03333333	0,03333333	0,06666667	0,01481481	0,08148148	0,09629630	0,03137255	0,01568627	0,04705882	0,00000000	0,02666667	0,02666667
90	0,00000000	0,01666667	0,01666667	0,01481481	0,10370370	0,11851852	0,03137255	0,01568627	0,04705882	0,01777778	0,04444444	0,06222222
91	0,00000000	0,01666667	0,01666667	0,08888889	0,09629630	0,18518519	0,10980392	0,06274510	0,17254902	0,07111111	0,01777778	0,08888889
92	0,13333333	0,05000000	0,18333333	0,27407407	0,20740741	0,48148148	0,61176471	0,13333333	0,74509804	0,14222222	0,10666667	0,24888889
93	0,16666667	0,16666667	0,33333333	0,60740741	0,44444444	1,05185185	1,11372549	0,39215686	1,50588235	0,51555556	0,17777778	0,69333333
94	0,26666667	0,23333333	0,50000000	1,00740741	0,35555556	1,36296296	0,81568627	0,30588235	1,12156863	0,96000000	0,20444444	1,16444444
95	0,36666667	0,28333333	0,65000000	0,97037037	0,60740741	1,57777778	0,87843137	0,37647059	1,25490196	1,06666667	0,24888889	1,31555556
96	0,30000000	0,23333333	0,53333333	0,69629630	0,32592593	1,02222222	0,70588235	0,44705882	1,15294118	0,99555556	0,16888889	1,16444444
97	0,86666667	0,73333333	1,60000000	0,84444444	0,60740741	1,45185185	0,80000000	0,50196078	1,30196078	1,03111111	0,37333333	1,40444444
98	0,80000000	1,01666667	1,81666667	1,65925926	1,17777778	2,83703704	1,44313725	0,90980392	2,35294118	1,56444444	0,27555556	1,84000000
99	0,53333333	0,55000000	1,08333333	1,02222222	0,73333333	1,75555556	1,62352941	0,76078431	2,36862745	0,80000000	0,61333333	1,41333333
100	0,50000000	0,23333333	0,73333333	0,96296296	0,70370370	1,66666667	0,95686275	0,76862745	1,72549020	0,80000000	0,33777778	1,13777778
101	0,33333333	0,30000000	0,63333333	0,37037037	0,39259259	0,76296296	0,95686275	0,69803922	1,65490196	0,28444444	0,17777778	0,45333333
102	0,13333333	0,05000000	0,18333333	0,19259259	0,14074074	0,33333333	0,39215686	0,41568627	0,80784314	0,10666667	0,13333333	0,24000000
103	0,06666667	0,16666667	0,23333333	0,11851852	0,18518519	0,30370370	0,18823529	0,23529412	0,42352941	0,24888889	0,11555556	0,36444444
104	0,00000000	0,00000000	0,00000000	0,20740741	0,11111111	0,31851852	0,09411765	0,14117647	0,23529412	0,05333333	0,06222222	0,11555556
105	0,06666667	0,00000000	0,06666667	0,08888889	0,07407407	0,16296296	0,10980392	0,07843137	0,18823529	0,37333333	0,08888889	0,46222222
106	0,03333333	0,00000000	0,03333333	0,00000000	0,08888889	0,08888889	0,06274510	0,04705882	0,10980392	0,17777778	0,04444444	0,22222222
107	0,00000000	0,00000000	0,00000000	0,13333333	0,06666667	0,20000000	0,09411765	0,11764706	0,21176471	0,32000000	0,07111111	0,39111111
108	0,16666667	0,08333333	0,25000000	0,00000000	0,10370370	0,10370370	0,03137255	0,07058824	0,10196078	0,07111111	0,06222222	0,13333333
109	0,03333333	0,03333333	0,06666667	0,01481481	0,09629630	0,11111111	0,03137255	0,03137255	0,06274510	0,07111111	0,07111111	0,14222222
110	0,00000000	0,05000000	0,05000000	0,07407407	0,00740741	0,08148148	0,18823529	0,32156863	0,50980392	0,03555556	0,05333333	0,08888889
111	0,03333333	0,03333333	0,06666667	0,02962963	0,00000000	0,02962963	0,01568627	0,03921569	0,05490196	0,05333333	0,06222222	0,11555556
112	0,00000000	0,05000000	0,05000000	0,02962963	0,10370370	0,13333333	0,01568627	0,03137255	0,04705882	0,01777778	0,01777778	0,03555556
113	0,00000000	0,05000000	0,05000000	0,10370370	0,05925926	0,16296296	0,04705882	0,10980392	0,13333333	0,08888889	0,05333333	0,14222222
114	0,00000000	0,00000000	0,00000000	0,07407407	0,14074074	0,21481481	0,01568627	0,04705882	0,06274510	0,03555556	0,06222222	0,09777778
115	0,03333333	0,00000000	0,03333333	0,04444444	0,22222222	0,26666667	0,04705882	0,03137255	0,07843137	0,01777778	0,09777778	0,11555556
116	0,00000000	0,11666667	0,11666667	0,01481481	0,26666667	0,28148148	0,06274510	0,10196078	0,16470588	0,08888889	0,11555556	0,20444444
117	0,00000000	0,01666667	0,01666667	0,01481481	0,17777778	0,19259259	0,00000000	0,10196078	0,10196078	0,05333333	0,08888889	0,14222222
118	0,10000000	0,06666667	0,16666667	0,01481481	0,20740741	0,22222222	0,07843137	0,08627451	0,16470588	0,03555556	0,08000000	0,11555556
119	0,13333333	0,08333333	0,21666667	0,10370370	0,31111111	0,41481481	0,04705882	0,12549020	0,17254902	0,01777778	0,03555556	0,05333333
120	0,00000000	0,05000000	0,05000000	0,07407407	0,21481481	0,28888889	0,10980392	0,09411765	0,20392157	0,05333333	0,13333333	0,18666667
121	0,00000000	0,00000000	0,00000000	0,13333333	0,11111111	0,24444444	0,01568627	0,08627451	0,10196078	0,00000000	0,10666667	0,10666667
122	0,00000000	0,00000000	0,00000000	0,05925926	0,23703704	0,29629630	0,07843137	0,03921569	0,11764706	0,00000000	0,19555556	0,19555556
123	0,03333333	0,00000000	0,03333333	0,04444444	0,22962963	0,27407407	0,04705882	0,09411765	0,14117647	0,03555556	0,19555556	0,23111111
124	0,00000000	0,05000000	0,05000000	0,04444444	0,02222222	0,06666667	0,21960784	0,17254902	0,39215686	0,00000000	0,06222222	0,06222222
